# Supplementary material for: Gut mycobiota alterations in patients with COVID-19 and H1N1 infections and their associations with clinical features
Source: Commun Biol. 2021 Apr 13;4:480. doi: 10.1038/s42003-021-02036-x (PMC8044104; doi:10.1038/s42003-021-02036-x)
Supplement: Supplementary file 3 — Supplementary Data 1 [file 42003_2021_2036_MOESM3_ESM.xlsx]

## Sheet: Fig1.A
group	platelet	neutrophil	lymphocyte	erythrocyte	hemoglobin
COVID-19	80	1.8	0.2	4.6	142
COVID-19	81	10.3	0.5	3.4	105
COVID-19	82	4.1	0.9	4.7	149
COVID-19	101	7.9	0.4	5	146
COVID-19	107	7.7	0.7	4.2	122
COVID-19	116	7	0.3	2.9	86
COVID-19	117	11	0.7	4.4	145
COVID-19	122	15.4	1.1	3.7	110
COVID-19	126	1.5	1.2	5	154
COVID-19	138	6.7	0.9	4.3	141
COVID-19	141	17.9	1.5	3.6	101
COVID-19	154	9.6	1.3	3.7	105
COVID-19	159	1.9	1.5	4.1	126
COVID-19	161	3.4	0.9	4.9	145
COVID-19	165	3	0.6	4.7	137
COVID-19	166	3.6	1.2	4.5	151
COVID-19	167	8.8	0.6	4.7	141
COVID-19	173	4.5	1.7	4	129
COVID-19	176	7.9	0.9	4.1	126
COVID-19	176	2.8	0.6	5.3	155
COVID-19	178	2.5	0.4	4.8	143
COVID-19	178	10.6	0.9	3.1	93
COVID-19	181	8.1	1.5	4.2	130
COVID-19	186	5.7	0.4	4.3	131
COVID-19	188	4.8	1	4.9	152
COVID-19	190	5.8	0.7	4.7	142
COVID-19	194	2.2	1.1	4.9	150
COVID-19	199	2.3	1	4.3	138
COVID-19	200	4.6	0.7	3.6	112
COVID-19	202	3.4	0.5	4.1	129
COVID-19	208	2.5	1	4.7	141
COVID-19	209	2.9	2.2	5.3	168
COVID-19	211	2.8	1.3	3.5	111
COVID-19	215	2.1	1.2	4.8	144
COVID-19	224	9.9	0.4	3.4	100
COVID-19	225	6.4	0.6	4.7	138
COVID-19	226	6.2	1.7	4.3	133
COVID-19	226	2.9	0.8	4.5	140
COVID-19	237	6.6	1.1	5.1	149
COVID-19	240	3.7	1.9	4.2	123
COVID-19	251	2.3	0.6	5	145
COVID-19	252	6.7	0.6	4.9	151
COVID-19	258	3	1.7	4.7	141
COVID-19	262	13.4	0.8	3.1	101
COVID-19	265	3.1	1.7	4.3	130
COVID-19	268	17.7	0.5	5	146
COVID-19	268	10.6	0.4	3.3	99
COVID-19	270	11.9	1	3.1	96
COVID-19	273	2	1.5	5.3	137
COVID-19	277	6.8	1.5	4.3	127
COVID-19	280	10.8	0.4	4.1	130
COVID-19	281	10.1	0.5	5	156
COVID-19	288	7.8	0.6	4.4	130
COVID-19	302	18	1.2	5	156
COVID-19	302	1.5	1.5	3.4	133
COVID-19	307	2.7	2.7	3.6	116
COVID-19	314	18.8	2.4	4.3	134
COVID-19	344	8.9	0.6	4.5	140
COVID-19	347	6.3	1.1	3	93
COVID-19	356	8.6	0.6	5.8	160
COVID-19	368	3.4	1.3	4.1	121
COVID-19	369	10.1	0.6	5.3	161
COVID-19	378	2.6	1.6	4.5	119
COVID-19	387	4.2	1.3	3.6	107
COVID-19	397	5.3	1.6	4.8	134
COVID-19	459	5.1	0.4	4.6	132
COVID-19	NA	NA	NA	NA	NA
H1N1	5	5.9	1.13	4.89	161
H1N1	12	4.7	2.17	2.15	67
H1N1	24	0.7	0.69	4.29	136
H1N1	50	1.3	1.16	2.43	78
H1N1	63	9.2	0.79	3.38	132
H1N1	65	5.4	0.53	3.9	108
H1N1	83	7.2	0.3	5.32	172
H1N1	106	4.1	0.73	3.77	123
H1N1	120	4.4	1.08	4.09	129
H1N1	124	3.6	0.83	3.99	129
H1N1	127	1.6	1.4	NA	148
H1N1	133	3.3	0.86	4.27	126
H1N1	144	6.2	0.33	5.42	162
H1N1	149	5.5	0.49	4.16	134
H1N1	149	0.8	1.6	4.33	126
H1N1	163	6.6	0.5	NA	180
H1N1	164	6.2	0.7	NA	161
H1N1	164	3.4	0.7	NA	153
H1N1	165	2.5	1.4	NA	151
H1N1	173	1.5	1.77	5.22	157
H1N1	174	2.5	1.04	3.2	103
H1N1	180	7.4	0.68	3.86	125
H1N1	185	5.1	1.8	4.72	98
H1N1	187	2.5	1.44	5.16	151
H1N1	194	6.6	0.84	4.55	130
H1N1	200	3.8	1.12	4.64	157
H1N1	215	5.9	0.98	4.09	134
H1N1	217	7.5	1.1	NA	148
H1N1	267	9.9	0.9	NA	137
H1N1	342	4.4	1.42	3.5	104
H1N1	348	7.9	1.78	6.17	183
H1N1	NA	2.9	0.35	3.62	116
H1N1	NA	NA	NA	NA	NA
H1N1	NA	NA	NA	NA	NA
H1N1	NA	NA	NA	NA	NA
HealthyControls	146	1.8	1.6	4.33	133
HealthyControls	149	2.2	1.1	4.92	133
HealthyControls	160	3.2	1.56	4.65	142
HealthyControls	168	2.1	2.1	4.11	133
HealthyControls	172	4.3	2.28	4.85	141
HealthyControls	172	3.3	2.1	5.23	146
HealthyControls	176	3.3	1.02	4.12	105
HealthyControls	179	2.6	1.8	5.72	154
HealthyControls	192	3.8	2.7	5.45	163
HealthyControls	192	6.2	0.95	4.81	140
HealthyControls	193	2.2	1.2	4.35	129
HealthyControls	196	2.4	2	4.81	142
HealthyControls	200	3.7	1.7	4.76	140
HealthyControls	203	5.1	2.3	5.25	158
HealthyControls	207	2.4	1.06	4.74	150
HealthyControls	207	5.4	1.63	5.49	165
HealthyControls	208	3.4	2.01	5.62	165
HealthyControls	210	2.7	1.98	4.36	130
HealthyControls	211	3.8	1.36	4.49	146
HealthyControls	212	4.8	3.37	4.35	140
HealthyControls	216	2.3	1.34	5.01	143
HealthyControls	220	3	1.74	4.87	156
HealthyControls	223	2.4	1.36	4.72	133
HealthyControls	224	5.9	2.48	5.13	158
HealthyControls	225	3.8	2.3	3.94	127
HealthyControls	226	3.4	1.44	4.68	148
HealthyControls	231	3.3	1.2	4.31	132
HealthyControls	233	1.9	1.43	4.71	141
HealthyControls	236	3.3	2.8	4.93	152
HealthyControls	237	3.7	2.5	4.49	130
HealthyControls	241	3	1.4	4.94	140
HealthyControls	245	3.4	2.35	4.84	148
HealthyControls	246	2.6	2.04	4.58	144
HealthyControls	254	3	2	5.19	150
HealthyControls	255	3.1	1.56	4.97	157
HealthyControls	260	2.4	2.48	5.24	152
HealthyControls	275	2	2.2	4.51	135
HealthyControls	293	2.5	2.39	5.72	159
HealthyControls	308	3.6	1.3	4.81	143
HealthyControls	313	6.5	2.08	4.88	147
HealthyControls	336	4.7	2.45	4.97	151
HealthyControls	358	2.6	3.16	4.69	150
HealthyControls	396	11.2	2.9	5.64	173
HealthyControls	NA	NA	NA	NA	NA
HealthyControls	NA	NA	NA	NA	NA
HealthyControls	NA	NA	NA	NA	NA
HealthyControls	NA	NA	NA	NA	NA
HealthyControls	NA	NA	NA	NA	NA

## Sheet: Fig1.B
group	GGT	ALP	AST	ALT	Albumin
COVID-19	9	101	18	18	31.5
COVID-19	9	53	20	10	43.6
COVID-19	12	68	15	21	30.7
COVID-19	14	24	30	31	42.7
COVID-19	15	61	14	22	43.7
COVID-19	15	71	19	11	44.1
COVID-19	15	83	17	8	41.3
COVID-19	16	77	17	24	36.1
COVID-19	16	62	20	23	44.2
COVID-19	16	77	15	8	40.9
COVID-19	17	61	16	12	49.5
COVID-19	17	53	56	40	38
COVID-19	17	75	20	12	50.1
COVID-19	18	108	11	19	35.4
COVID-19	18	54	18	14	28.9
COVID-19	18	61	21	15	42.3
COVID-19	20	46	26	27	36.5
COVID-19	20	40	17	13	30.2
COVID-19	21	82	38	51	47.9
COVID-19	22	64	19	14	41.2
COVID-19	22	98	14	21	31.6
COVID-19	24	59	15	27	31.1
COVID-19	24	42	34	38	36.9
COVID-19	24	52	14	16	41.9
COVID-19	24	81	16	13	43
COVID-19	25	34	13	25	37.8
COVID-19	26	58	12	14	33.6
COVID-19	27	52	10	22	39.9
COVID-19	28	41	12	29	30.2
COVID-19	28	74	22	27	34.6
COVID-19	28	80	13	29	33.1
COVID-19	29	58	23	22	37.5
COVID-19	30	107	14	16	37.8
COVID-19	30	54	26	69	32.2
COVID-19	32	48	17	22	33.9
COVID-19	32	78	13	21	33.4
COVID-19	35	85	18	16	49.3
COVID-19	36	57	21	24	35.6
COVID-19	38	55	25	31	29.5
COVID-19	39	72	8	15	43.9
COVID-19	42	75	22	52	44.4
COVID-19	44	48	12	54	30.8
COVID-19	45	56	39	78	37.3
COVID-19	46	53	17	28	36.7
COVID-19	46	60	20	20	44.9
COVID-19	47	68	24	100	37.1
COVID-19	47	63	37	64	37.6
COVID-19	47	13	29	25	41.5
COVID-19	49	42	27	58	33
COVID-19	55	78	41	53	38.2
COVID-19	55	63	22	26	44.2
COVID-19	59	53	16	48	38.6
COVID-19	60	32	19	52	31.8
COVID-19	65	64	15	15	47.4
COVID-19	68	59	34	25	32.6
COVID-19	70	44	36	100	33.7
COVID-19	70	60	14	26	34
COVID-19	85	80	34	78	32.4
COVID-19	96	78	44	116	38.9
COVID-19	100	90	54	110	42.4
COVID-19	104	66	18	38	33.9
COVID-19	115	59	46	66	39.1
COVID-19	120	92	20	119	36.1
COVID-19	121	62	17	47	35.2
COVID-19	123	70	50	86	39.5
COVID-19	138	119	27	25	42.3
COVID-19	NA	90	14	72	34.2
H1N1	11	40	12	9	43.5
H1N1	12	65	15	11	31.3
H1N1	13	50	37	22	32.7
H1N1	15	41	17	13	38.7
H1N1	23	70	20	12	37.5
H1N1	25	48	32	19	40.9
H1N1	25	46	20	16	33.6
H1N1	28	70	42	25	42.2
H1N1	29	68	108	44	37
H1N1	29	59	15	12	36.9
H1N1	30	59	34	41	41.4
H1N1	34	61	25	18	29.7
H1N1	37	105	20	10	46.3
H1N1	45	66	77	18	31.7
H1N1	52	53	38	34	41.8
H1N1	64	98	21	12	34.2
H1N1	70	95	87	58	29.7
H1N1	110	87	15	25	30.1
H1N1	131	109	77	47	32
H1N1	162	96	71	NA	51
H1N1	164	101	NA	58	24.7
H1N1	178	124	15	43	37.5
H1N1	231	70	65	91	35.8
H1N1	NA	NA	24	NA	NA
H1N1	NA	NA	21	14	30.2
H1N1	NA	NA	23	22	NA
H1N1	NA	NA	51	79	NA
H1N1	NA	NA	28	44	NA
H1N1	NA	NA	21	22	NA
H1N1	NA	NA	38	43	NA
H1N1	NA	NA	22	52	NA
H1N1	NA	NA	25	19	NA
H1N1	NA	NA	NA	NA	NA
H1N1	NA	NA	NA	NA	NA
H1N1	NA	NA	NA	NA	NA
HealthyControls	8	60	NA	9	48.1
HealthyControls	8	74	19	10	49.5
HealthyControls	10	52	15	8	47.4
HealthyControls	12	64	12	12	46.9
HealthyControls	12	55	19	8	48.2
HealthyControls	13	68	15	14	42.3
HealthyControls	13	71	20	14	46.9
HealthyControls	13	95	22	17	44.9
HealthyControls	14	74	15	9	45.7
HealthyControls	14	50	18	9	48.2
HealthyControls	14	63	26	19	47.9
HealthyControls	14	54	27	36	45
HealthyControls	15	45	4	9	49.6
HealthyControls	15	61	26	35	46
HealthyControls	15	102	22	22	45.5
HealthyControls	16	130	14	10	45.8
HealthyControls	17	74	23	31	45.1
HealthyControls	17	59	NA	16	50
HealthyControls	17	61	15	12	46.5
HealthyControls	18	63	21	23	46.4
HealthyControls	18	81	27	24	51.2
HealthyControls	18	65	22	15	50.6
HealthyControls	19	120	17	13	48.9
HealthyControls	19	72	24	21	47
HealthyControls	20	58	17	14	43
HealthyControls	20	87	20	17	47.2
HealthyControls	20	105	17	15	46.2
HealthyControls	21	91	24	21	43.5
HealthyControls	21	86	17	12	40.2
HealthyControls	21	74	14	15	48.2
HealthyControls	21	118	19	14	47.6
HealthyControls	22	71	17	18	50.9
HealthyControls	24	69	14	12	44.3
HealthyControls	26	89	25	19	50.5
HealthyControls	29	102	19	41	45.1
HealthyControls	33	63	23	17	44
HealthyControls	36	104	24	22	45.1
HealthyControls	37	93	17	27	50.6
HealthyControls	40	113	16	16	48.4
HealthyControls	44	80	23	24	50.3
HealthyControls	55	110	20	11	42.5
HealthyControls	58	90	21	28	49.3
HealthyControls	NA	NA	NA	NA	NA
HealthyControls	NA	NA	NA	NA	NA
HealthyControls	NA	NA	NA	NA	NA
HealthyControls	NA	NA	NA	NA	NA
HealthyControls	NA	NA	NA	NA	NA
HealthyControls	NA	NA	NA	NA	NA

## Sheet: Fig1.C
group	IL-6	TNF-a	IL-10	IL-2	IL-4
COVID-19	1.59	6.71	1.22	0.93	1.03
COVID-19	1.83	12.71	0.99	0.95	1.4
COVID-19	1.83	6.55	1.57	0.95	1.4
COVID-19	1.83	7.42	1.05	0.95	1.4
COVID-19	1.83	6.55	0.79	0.95	1.4
COVID-19	1.83	26.33	1.29	0.95	1.4
COVID-19	1.83	6.55	1.38	0.95	1.4
COVID-19	1.83	6.55	1.14	0.95	1.4
COVID-19	1.83	14.3	1.13	0.95	1.4
COVID-19	2.32	6.71	1.36	1.19	1.03
COVID-19	2.32	6.55	1.53	0.95	1.4
COVID-19	2.99	31.31	3	0.93	1.03
COVID-19	3.25	25.69	1.88	0.95	1.4
COVID-19	3.92	6.55	2.68	0.95	1.4
COVID-19	5.51	12.63	2.77	0.76	1.77
COVID-19	5.63	64.79	2.19	0.95	1.4
COVID-19	5.7	6.55	0.79	0.95	1.4
COVID-19	6.2	66.42	3.15	NA	1.77
COVID-19	6.66	14.36	3.26	1.22	1.77
COVID-19	6.66	30.97	4.1	1.18	2.13
COVID-19	6.69	45.22	1.87	0.95	1.4
COVID-19	6.8	12.22	2.16	0.76	1.77
COVID-19	7.43	73.29	2.98	1.25	1.77
COVID-19	8.04	89.65	2.68	2.22	1.77
COVID-19	8.2	115.2	4.7	NA	1.77
COVID-19	8.49	23.94	2.37	0.95	1.4
COVID-19	9.04	43.94	2.73	1.16	1.77
COVID-19	9.1	49.7	2.49	2.27	1.71
COVID-19	9.18	67.67	2.09	1.56	1.89
COVID-19	10.69	6.71	2.09	0.93	1.03
COVID-19	11.47	12.22	3.45	0.76	1.77
COVID-19	11.87	6.55	1.75	0.95	1.4
COVID-19	12.27	6.71	1.86	0.71	1.03
COVID-19	13.22	21.73	3.19	1.09	1.77
COVID-19	13.57	45.01	4.11	2.32	1.4
COVID-19	13.82	0.79	2.63	0	0.99
COVID-19	14.27	22.43		1.95	1.77
COVID-19	14.77	6.55	2.62	0.95	1.4
COVID-19	15.6	6.55	1.57	0.95	1.4
COVID-19	17.1	12.22	5.66	0.76	3.02
COVID-19	18.56	45.19	2.4	0.85	1.77
COVID-19	19.85	65.25	1.35	0.95	1.4
COVID-19	19.99	NA	4.12	1.72	2.93
COVID-19	21.05	6.55	1.33	0.95	1.4
COVID-19	21.19	23.35	6.53	0.95	NA
COVID-19	23.72	NA	6.82		2.02
COVID-19	27.54	11.31	12.22	1.41	1.77
COVID-19	30.46	NA	2.92	2.18	NA
COVID-19	32.69	44.72	NA	2.57	1.77
COVID-19	33.98	6.55	2.25	0.95	1.4
COVID-19	34.26	64.08	NA	NA	3.47
COVID-19	34.26	12.22	7.81	0.76	1.77
COVID-19	34.73	12.22	2.98	1.16	1.77
COVID-19	46.23	12.22	4.84	1.29	1.77
COVID-19	58.46	3.64	3.86	0.76	1.77
COVID-19	60.49	12.22	7.93	0.85	1.77
COVID-19	64.5	96.82	NA	2.26	2.11
COVID-19	81.71	10.77	8.06	0.95	1.4
COVID-19	90	65.49	7.17	1.19	1.77
COVID-19	NA	28.38	9.33	1.26	1.77
COVID-19	NA	12.22	9.87	1.26	1.77
COVID-19	NA	29.64	3.4	1.5	1.77
COVID-19	NA	NA	NA	NA	NA
COVID-19	NA	NA	NA	NA	NA
COVID-19	NA	NA	NA	NA	NA
COVID-19	NA	NA	NA	NA	NA
COVID-19	NA	NA	NA	NA	NA
H1N1	0.1	0.1	0.65	0.65	0.1
H1N1	0.1	0.2	3.19	0.1	0.1
H1N1	1.21	0.49	2.27	0.62	0.1
H1N1	5.31	1.18	6.06	1.41	1.09
H1N1	7.96	1.44	2.48	1.68	1.68
H1N1	9.01	1.44	4	1.61	1.37
H1N1	12.85	1.06	3.55	1.41	1
H1N1	13.79	1.57	NA	1.82	1.28
H1N1	15.91	1.44	4.23	1.75	1.37
H1N1	16.3	0.95	3.77	1.41	1
H1N1	NA	1.78	2.83	1.39	0.53
H1N1	NA		4.07	1.42	0.29
H1N1	NA	NA	NA	NA	NA
H1N1	NA	NA	NA	NA	NA
H1N1	NA	NA	NA	NA	NA
H1N1	NA	NA	NA	NA	NA
H1N1	NA	NA	NA	NA	NA
H1N1	NA	NA	NA	NA	NA
H1N1	NA	NA	NA	NA	NA
H1N1	NA	NA	NA	NA	NA
H1N1	NA	NA	NA	NA	NA
H1N1	NA	NA	NA	NA	NA
H1N1	NA	NA	NA	NA	NA
H1N1	NA	NA	NA	NA	NA
H1N1	NA	NA	NA	NA	NA
H1N1	NA	NA	NA	NA	NA
H1N1	NA	NA	NA	NA	NA
H1N1	NA	NA	NA	NA	NA
H1N1	NA	NA	NA	NA	NA
H1N1	NA	NA	NA	NA	NA
H1N1	NA	NA	NA	NA	NA
H1N1	NA	NA	NA	NA	NA
H1N1	NA	NA	NA	NA	NA
H1N1	NA	NA	NA	NA	NA
H1N1	NA	NA	NA	NA	NA
HealthyControls	2.01	3.56	0.75	0.93	1.16
HealthyControls	2.01	3.56	0.77	0.93	1.16
HealthyControls	2.01	3.56	1.21	0.93	1.16
HealthyControls	2.01	5.02	0.73	0.93	1.16
HealthyControls	2.01	3.56	0.73	0.93	1.16
HealthyControls	2.01	3.56	1.38	0.93	1.16
HealthyControls	2.01	3.56	0.73	0.93	1.16
HealthyControls	2.01	3.56	0.73	0.93	1.16
HealthyControls	2.01	3.56	0.73	0.93	1.16
HealthyControls	2.01	3.56	0.73	0.93	1.16
HealthyControls	2.01	3.56	0.73	0.93	1.16
HealthyControls	2.01	3.56	0.94	0.93	1.16
HealthyControls	2.01	5.7	0.73	0.93	1.16
HealthyControls	2.01	3.56	0.73	0.93	1.16
HealthyControls	2.01	3.56	0.73	0.93	1.16
HealthyControls	2.01	3.56	0.73	0.93	1.16
HealthyControls	2.01	3.56	0.73	0.93	1.16
HealthyControls	2.01	3.56	0.73	0.93	1.16
HealthyControls	2.01	3.56	0.73	0.93	1.16
HealthyControls	2.01	6.57	0.73	5.46	1.22
HealthyControls	2.01	3.56	0.73	0.93	1.16
HealthyControls	2.01	3.56	0.73	0.93	1.16
HealthyControls	2.01	5.75	0.73	0.93	1.16
HealthyControls	2.01	3.56	0.73	0.93	1.16
HealthyControls	2.01	3.56	0.73	0.93	1.16
HealthyControls	2.01	4.33	0.73	6.46	1.16
HealthyControls	2.01	3.56	0.73	0.93	1.16
HealthyControls	2.01	3.56	0.74	0.93	1.16
HealthyControls	2.01	3.56	0.73	0.93	1.16
HealthyControls	2.01	3.56	0.73	0.93	1.16
HealthyControls	2.01	3.56	0.94	3.13	1.16
HealthyControls	2.01	21.34	0.73	NA	NA
HealthyControls	2.01	3.56	0.73	0.93	1.16
HealthyControls	2.01	3.56	0.73	0.93	1.16
HealthyControls	2.01	4.04	0.93	0.93	1.16
HealthyControls	2.01	3.56	0.73	0.93	1.16
HealthyControls	2.01	3.56	0.73	0.93	1.16
HealthyControls	2.01	3.56	0.73	0.93	1.16
HealthyControls	2.48	3.56	0.73	0.93	1.16
HealthyControls	3.35	8.3	0.73	0.93	1.3
HealthyControls	3.58	17.42	1.11	0.96	1.47
HealthyControls	6.68	7.63	0.96	4.61	1.16
HealthyControls	7.1	3.56	0.81	0.93	1.16
HealthyControls	8.85	3.56	1.28	0.93	1.16
HealthyControls	15.14	3.84	0.73	0.93	1.16
HealthyControls	NA	NA	NA	NA	NA
HealthyControls	NA	NA	NA	NA	NA
HealthyControls	NA	NA	NA	NA	NA

## Sheet: Fig1.D
group	Uric acid	Cholesterol	Procalcitonin	C-reactive protein
COVID-19	4.49	3.86	0.06	51.61
COVID-19	87	NA	0.04	5.88
COVID-19	90	3.57	0.22	13.4
COVID-19	91	3.29	NA	NA
COVID-19	103	3.86	0.15	9.39
COVID-19	122	3.6	0.04	9.15
COVID-19	127	3.18	NA	9.16
COVID-19	134	5.32	0.02	3.55
COVID-19	137	3.15	0.03	0.93
COVID-19	146	3.81	NA	0.43
COVID-19	151	3.31	NA	1.22
COVID-19	156	4.83	NA	0.27
COVID-19	158	3.13	0.04	4.89
COVID-19	160	4.39	0.04	25.34
COVID-19	163	3.14	0.02	0.75
COVID-19	163	3.97	0.02	11.58
COVID-19	172	4.52	0.07	5.73
COVID-19	177	3.07	NA	6.36
COVID-19	178	4.13	0.03	2.73
COVID-19	179	4.64	NA	2.9
COVID-19	195	4.39	0.03	18.1
COVID-19	197	3.22	NA	7.62
COVID-19	199	3.23	NA	2.35
COVID-19	200	3.96	NA	6.2
COVID-19	201	3.53	NA	2.35
COVID-19	205	5.02	NA	26.45
COVID-19	207	3.7	0.07	4.64
COVID-19	210	5.5	NA	NA
COVID-19	210	3.19	NA	25.32
COVID-19	213	NA	0.04	11.17
COVID-19	214	4.07	0.06	13.93
COVID-19	216	3.95	0.06	24.3
COVID-19	217	3.96	0.03	6.41
COVID-19	222	6.34	NA	2
COVID-19	224	5.73	0.02	39.58
COVID-19	229	3.76	NA	13.33
COVID-19	229	4.78	NA	5.16
COVID-19	237	3.94	0.05	24.41
COVID-19	237	3.52	0.02	2.13
COVID-19	242	3.03	0.03	7.29
COVID-19	245	4.27	NA	1.63
COVID-19	246	3.83	NA	4
COVID-19	254	4.4	0.02	3.83
COVID-19	256	4.56	0.06	11.79
COVID-19	264	4.62	0.02	2.48
COVID-19	277	2.8	0.05	20.4
COVID-19	285	3.5	0.03	5.31
COVID-19	288	4.78	0.03	9.89
COVID-19	291	3.87	0.13	NA
COVID-19	293	4.23	0.01	23.9
COVID-19	302	4.07	NA	6.67
COVID-19	305	4.98	NA	1.6
COVID-19	315	3.4	0.04	0.87
COVID-19	349	4.47	0.04	23.49
COVID-19	351	5.23	0.05	13.33
COVID-19	354	3.08	0.05	1.1
COVID-19	355	3.93	0.07	26.7
COVID-19	358	3.57	NA	39.78
COVID-19	365	4.04	0.14	32.3
COVID-19	371	4	0.05	17.3
COVID-19	393	3.78	0.02	0.22
COVID-19	396	6.39	0.02	1.54
COVID-19	397	3.82	0.03	10.9
COVID-19	423	3.46	0.1	79.9
COVID-19	496	2.95	0.06	2.35
COVID-19	NA	4.69	NA	7.98
COVID-19	NA	NA	NA	NA
H1N1	82	4.94	0.08	88.8
H1N1	116	2.78	2.19	NA
H1N1	138	2.8	1.31	76
H1N1	144	2.54	0.05	22.96
H1N1	151	4.3	0.09	14.7
H1N1	153	3.3	0.45	52.1
H1N1	161	4.22	0.05	1.94
H1N1	163	2.93	0.09	60.3
H1N1	164	2.21	0.15	6.9
H1N1	165	2.2	1.94	12.8
H1N1	171	3.98	0.12	15.1
H1N1	201	4.3	NA	2
H1N1	203	3.1	0.18	91.3
H1N1	204	2.91	2.03	101
H1N1	226	2.95	0.05	57.4
H1N1	228	3.94	0.02	12.1
H1N1	240	3.38	NA	160.79
H1N1	247	2.72	1.55	77.2
H1N1	253	3.52	NA	17.9
H1N1	272	2.85	0.65	106
H1N1	362	3.29	2.44	116.87
H1N1	363	3.15	0.32	4.4
H1N1	436	4.16	NA	17.9
H1N1	NA	3.57	0.1	5
H1N1	NA	NA	3.68	NA
H1N1	NA	NA	NA	51
H1N1	NA	NA	0.04	105.9
H1N1	NA	NA	0.08	36.9
H1N1	NA	NA	NA	92.9
H1N1	NA	NA	0.06	45
H1N1	NA	NA	NA	25
H1N1	NA	NA	0.05	68.6
H1N1	NA	NA	NA	NA
H1N1	NA	NA	NA	NA
H1N1	NA	NA	NA	NA
HealthyControls	164	NA	NA	NA
HealthyControls	228	NA	NA	NA
HealthyControls	262	NA	NA	NA
HealthyControls	270	3.83	0.01	0.3
HealthyControls	281	4.21	0.03	0.19
HealthyControls	286	5	0.01	0.48
HealthyControls	286	NA	NA	NA
HealthyControls	289	4.26	0.02	0.06
HealthyControls	292	4.27	0.03	0.16
HealthyControls	293	3.98	0.01	0.12
HealthyControls	306	4.01	0.01	0.46
HealthyControls	314	NA	NA	NA
HealthyControls	332	4.76	0.01	0.26
HealthyControls	334	6.48	0.03	0.11
HealthyControls	344	5.48	0.02	0.14
HealthyControls	350	4.2	0.01	0.1
HealthyControls	352	4.18	0.01	0.03
HealthyControls	355	NA	NA	0.47
HealthyControls	371	4.67	0.02	1.28
HealthyControls	374	NA	NA	NA
HealthyControls	384	4.2	0.02	0.44
HealthyControls	385	3.96	0.02	0.19
HealthyControls	419	4.67	0.02	0.65
HealthyControls	439	NA	NA	NA
HealthyControls	440	NA	NA	NA
HealthyControls	487	3.77	0.02	0.98
HealthyControls	552	4.06	0.01	1.83
HealthyControls	NA	NA	NA	NA
HealthyControls	NA	NA	NA	NA
HealthyControls	NA	NA	NA	NA
HealthyControls	NA	NA	NA	NA
HealthyControls	NA	NA	NA	NA
HealthyControls	NA	NA	NA	NA
HealthyControls	NA	NA	NA	NA
HealthyControls	NA	NA	NA	NA
HealthyControls	NA	NA	NA	NA
HealthyControls	NA	NA	NA	NA
HealthyControls	NA	NA	NA	NA
HealthyControls	NA	NA	NA	NA
HealthyControls	NA	NA	NA	NA
HealthyControls	NA	NA	NA	NA
HealthyControls	NA	NA	NA	NA
HealthyControls	NA	NA	NA	NA
HealthyControls	NA	NA	NA	NA
HealthyControls	NA	NA	NA	NA
HealthyControls	NA	NA	NA	NA
HealthyControls	NA	NA	NA	NA
HealthyControls	NA	NA	NA	NA

## Sheet: Fig2.A
Group_lable	OTUs_count
HC & H1N1 & COVID-19	224
HC & H1N1	94
HC & COVID-19	135
H1N1 & COVID-19	60
HC only	557
H1N1 only	232
COVID-19 only	285

## Sheet: Fig2.B&C
group	shannon	chao
COVID-19	0.041318	35.5
COVID-19	2.83043	90
COVID-19	2.3034	36
COVID-19	0.144579	34.25
COVID-19	2.08462	41
COVID-19	2.22062	37.6
COVID-19	1.71984	74
COVID-19	2.78677	46.5
COVID-19	0.046536	23
COVID-19	0.523471	63.3
COVID-19	1.19003	27
COVID-19	0.04646	43.8571
COVID-19	0.000932	6.5
COVID-19	2.50752	37.5
COVID-19	0.019132	34.8571
COVID-19	2.83046	50
COVID-19	0.695038	63.3333
COVID-19	2.56902	86
COVID-19	1.85056	32
COVID-19	2.1345	61.1111
COVID-19	0.242545	39
COVID-19	2.9138	48
COVID-19	2.70307	44.25
COVID-19	2.22355	20.75
COVID-19	1.37926	60
COVID-19	1.48277	35
COVID-19	1.42265	57
COVID-19	1.23607	87.3333
COVID-19	0.909757	69
COVID-19	1.33005	24.75
COVID-19	0.446102	49.3333
COVID-19	0.818805	13
COVID-19	0.042292	20.8571
COVID-19	0.029602	22.6
COVID-19	1.9424	26
COVID-19	0.398957	36.3333
COVID-19	2.47526	48
COVID-19	0.281841	33
COVID-19	0.029236	17
COVID-19	1.5386	37
COVID-19	0.011677	14
COVID-19	1.15977	90.5
COVID-19	2.27598	50.5
COVID-19	1.50843	26
COVID-19	0.018461	14.5
COVID-19	0.533126	70.3333
COVID-19	0.391169	24.3333
COVID-19	0.514089	58
COVID-19	1.14265	20
COVID-19	1.54264	50.2
COVID-19	1.6031	65
COVID-19	0.380464	13
COVID-19	1.29409	37
COVID-19	0.006502	13
COVID-19	2.27614	102
COVID-19	1.36696	35.5
COVID-19	2.33372	44
COVID-19	2.5464	41
COVID-19	2.40414	28
COVID-19	1.93114	63.6667
COVID-19	1.15216	33.5
COVID-19	1.12842	30
COVID-19	1.63289	24.5
COVID-19	1.67315	23
COVID-19	0.319573	22
COVID-19	1.54118	67.25
COVID-19	0.254174	21.75
H1N1	0.798513	28
H1N1	0.150495	13.5
H1N1	1.7522	15
H1N1	0.126744	37.4286
H1N1	2.43518	91.5
H1N1	0.299281	82.5
H1N1	2.61504	100.2
H1N1	1.3491	50
H1N1	0.111126	36
H1N1	0.156074	50
H1N1	0.268305	40
H1N1	0.026808	6.5
H1N1	1.41026	62.5
H1N1	0.826813	45.3333
H1N1	1.88959	80.2
H1N1	0.371208	56.8
H1N1	0.566694	35.75
H1N1	0.151872	32.5
H1N1	1.0997	57.5
H1N1	1.57481	58
H1N1	0.110974	27
H1N1	0.780901	69.5
H1N1	0.013329	17.5
H1N1	0.688841	55.125
H1N1	1.04026	52
H1N1	0.401637	91.8
H1N1	1.43245	86
H1N1	1.82171	37
H1N1	1.90577	12
H1N1	1.74897	39.25
H1N1	0.02395	56.25
H1N1	0.134818	39
H1N1	0.615031	73.0909
H1N1	0.119137	15
H1N2	NA	NA
HC	1.74818	76
HC	0.420767	23
HC	0.637305	100
HC	0.59814	39
HC	2.66348	39.5
HC	1.12885	96
HC	1.10911	146.75
HC	2.27599	159.143
HC	1.8471	41.3333
HC	1.75957	172.5
HC	2.694	64
HC	2.47634	103
HC	1.91291	124.111
HC	1.21649	65.75
HC	2.34859	54
HC	1.13807	45.25
HC	1.06434	104
HC	0.595972	74.5
HC	2.50916	40
HC	3.14737	75
HC	2.97143	109.5
HC	0.987681	100.353
HC	1.7382	89.3333
HC	1.80074	85
HC	0.092057	95.0833
HC	2.64327	72
HC	1.15221	97
HC	1.4173	100.6
HC	1.99412	62.2
HC	2.8045	40.25
HC	1.87436	81.6
HC	1.2462	101.75
HC	0.83942	57.4286
HC	0.009063	9.5
HC	1.64417	53.25
HC	1.05239	87.3333
HC	0.230998	78.125
HC	0.163456	52.5
HC	0.133293	43
HC	0.668877	70.5
HC	1.85182	70.5
HC	0.222306	57.2
HC	0.472263	55.2
HC	0.080486	86
HC	2.10281	116
HC	0.751349	58
HC	NA	NA
HC	NA	NA

## Sheet: Fig2.D
group	PC1(22.95%)	PC2(13.40%)
COVID-19	-0.4883	-0.0683
COVID-19	0.2519	0.015
COVID-19	0.1334	-0.0108
COVID-19	-0.1535	0.0801
COVID-19	0.1462	0.2049
COVID-19	0.157	0.236
COVID-19	-0.3209	0.0148
COVID-19	0.1469	0.2112
COVID-19	0.4121	-0.3744
COVID-19	0.1714	0.2327
COVID-19	0.3948	-0.3689
COVID-19	0.1521	0.2213
COVID-19	-0.4849	-0.0687
COVID-19	-0.3338	-0.0123
COVID-19	-0.5019	-0.0841
COVID-19	-0.4755	-0.0767
COVID-19	0.1404	0.203
COVID-19	0.1861	0.3405
COVID-19	0.4301	-0.4385
COVID-19	0.2209	0.117
COVID-19	-0.491	-0.085
COVID-19	-0.2914	-0.0529
COVID-19	-0.5021	-0.0825
COVID-19	0.3076	-0.3949
COVID-19	0.1615	0.2263
COVID-19	0.1572	0.1872
COVID-19	-0.4625	-0.0721
COVID-19	-0.4432	-0.1452
COVID-19	-0.4932	-0.0778
COVID-19	0.1708	0.1385
COVID-19	-0.4769	-0.061
COVID-19	0.3068	-0.1184
COVID-19	0.0999	-0.38
COVID-19	-0.5028	-0.0855
COVID-19	-0.494	-0.0766
COVID-19	0.2868	-0.4068
COVID-19	-0.4936	-0.0771
COVID-19	0.1415	0.1905
COVID-19	-0.3751	-0.0199
COVID-19	0.3419	-0.2176
COVID-19	0.1498	0.1996
COVID-19	0.2131	0.1033
COVID-19	-0.4059	-0.0223
COVID-19	0.18	0.1131
COVID-19	0.1944	0.1231
COVID-19	0.2984	-0.1225
COVID-19	0.1521	0.2169
COVID-19	0.1615	0.197
COVID-19	-0.4426	-0.1599
COVID-19	-0.4861	-0.0714
COVID-19	-0.0241	0.1271
COVID-19	0.1686	0.1697
COVID-19	-0.2774	0.032
COVID-19	0.1767	0.1846
COVID-19	-0.4935	-0.0766
COVID-19	0.2168	-0.4747
COVID-19	-0.4397	-0.0726
COVID-19	-0.4912	-0.0756
COVID-19	-0.5015	-0.0811
COVID-19	0.2524	0.0176
COVID-19	0.4314	-0.4475
COVID-19	0.0898	0.1854
COVID-19	-0.3775	-0.2262
COVID-19	0.2908	-0.1534
COVID-19	0.1723	0.2232
COVID-19	0.1587	0.2267
COVID-19	-0.4865	-0.0744
H1N1	-0.3019	-0.3347
H1N1	0.4278	-0.4322
H1N1	-0.2644	0.0227
H1N1	0.4215	-0.4168
H1N1	0.1511	0.2378
H1N1	0.4234	-0.419
H1N1	0.1826	0.2447
H1N1	0.154	0.1201
H1N1	-0.4897	-0.0742
H1N1	-0.489	-0.072
H1N1	0.426	-0.4088
H1N1	0.139	0.1894
H1N1	-0.3882	-0.0346
H1N1	-0.165	-0.4728
H1N1	0.3632	-0.2781
H1N1	0.3942	-0.444
H1N1	-0.3306	-0.3145
H1N1	-0.4888	-0.0738
H1N1	-0.4512	-0.0554
H1N1	0.1427	0.2008
H1N1	-0.4942	-0.076
H1N1	0.4242	-0.4273
H1N1	-0.4975	-0.0792
H1N1	-0.2377	-0.4092
H1N1	0.406	-0.4024
H1N1	0.4304	-0.4335
H1N1	0.1769	0.2264
H1N1	0.168	0.2411
H1N1	0.1631	0.2504
H1N1	0.1479	0.2173
H1N1	0.4303	-0.4414
H1N1	0.4221	-0.4221
H1N1	0.1094	-0.4997
H1N1	0.1382	0.1847
H1N2	NA	NA
HC	0.1918	0.3549
HC	0.1637	0.2756
HC	0.1707	0.2888
HC	0.1943	0.3761
HC	0.201	0.344
HC	-0.1012	0.1067
HC	-0.4543	-0.0314
HC	0.1964	0.3722
HC	-0.4816	-0.0567
HC	0.1834	0.2608
HC	0.1718	0.2303
HC	-0.1081	0.1396
HC	0.1868	0.3522
HC	-0.4763	-0.0584
HC	0.4007	-0.3757
HC	0.1672	0.2608
HC	-0.4185	-0.0042
HC	0.1797	0.3393
HC	0.1645	0.2449
HC	0.1488	0.2299
HC	-0.093	0.0899
HC	0.1829	0.3435
HC	0.1575	0.2438
HC	0.1875	0.3499
HC	0.4271	-0.4315
HC	0.0264	0.1822
HC	-0.4549	-0.0842
HC	-0.3543	-0.0073
HC	0.1477	0.2162
HC	0.1584	0.2434
HC	-0.413	-0.0208
HC	0.2675	-0.0684
HC	-0.3726	0.005
HC	0.144	0.2259
HC	0.1595	0.2144
HC	-0.4426	-0.0421
HC	0.1453	0.2307
HC	0.4179	-0.4472
HC	0.1388	0.1879
HC	0.4224	-0.393
HC	-0.0076	0.1331
HC	0.1392	0.1875
HC	0.151	0.2224
HC	0.1454	0.2273
HC	0.0943	0.1975
HC	0.1409	0.1953
HC	NA	NA
HC	NA	NA

## Sheet: Fig3.A
group	Ascomycota	Mucoromycota	Chlorophyta
HealthyControls	0.419277	0.001239	0
HealthyControls	0.071208	0	0
HealthyControls	0.944599	0	0
HealthyControls	0.985044	0	0
HealthyControls	0.685145	1.66e-05	0
HealthyControls	0.582353	1.45e-05	0
HealthyControls	0.244055	0.000639	0
HealthyControls	0.209061	0.000452	0
HealthyControls	0.576469	0	0
HealthyControls	0.936469	0.000275	0
HealthyControls	0.608377	0	0
HealthyControls	0.185337	0.000274	0.000173
HealthyControls	0.21568	0.004389	0
HealthyControls	0.934191	0.00073	0.006687
HealthyControls	0.692283	0.015748	0
HealthyControls	0.526609	0	0
HealthyControls	9.88e-05	0	0
HealthyControls	0.01397	0.000216	0
HealthyControls	0.994905	0	0
HealthyControls	0.991356	0	0
HealthyControls	0.005641	4.69e-05	0
HealthyControls	0.942577	0.000639	0
HealthyControls	0.058701	4.13e-05	0
HealthyControls	0.718149	0.003999	0.010785
HealthyControls	0.055105	1.37e-05	0
HealthyControls	0.370196	0.002738	0
HealthyControls	0.210534	0.031837	0
HealthyControls	0.261603	0.000313	0
HealthyControls	0.395534	0.00122	0
HealthyControls	0.141022	0	0
HealthyControls	0.991533	0.000104	0
HealthyControls	0.739451	0	0
HealthyControls	0.899431	0.003067	0.005771
HealthyControls	0.70683	0.000127	8.48e-05
HealthyControls	0.99661	0	0
HealthyControls	0.718082	1.41e-05	0
HealthyControls	0.609521	0.001982	0
HealthyControls	0.709311	0	0
HealthyControls	0.854804	0.004203	0
HealthyControls	0.25457	0.000246	0
HealthyControls	0.194519	0	0
HealthyControls	0.724442	0.000432	0
HealthyControls	0.025734	0	0
HealthyControls	0.996421	0	0.000119
HealthyControls	0.974186	0	0
HealthyControls	0.556564	0	0.001193
COVID-19	0.997972	0	0
COVID-19	0.305217	0	0
COVID-19	0.973683	0	0
COVID-19	0.827704	0	0
COVID-19	0.190477	0	0
COVID-19	0.282671	0.076908	0.003562
COVID-19	0.995404	0	5.74e-05
COVID-19	0.996748	0	0
COVID-19	0.999928	0	0
COVID-19	0.999211	0	0
COVID-19	0.97843	0	1.37e-05
COVID-19	0.159772	0	0.01879
COVID-19	0.683035	0	0
COVID-19	0.580065	0	0
COVID-19	0.443416	0	0
COVID-19	0.59484	0.000277	0
COVID-19	0.493855	0	0.002048
COVID-19	0.785315	0.000226	0
COVID-19	0.180232	0	0
COVID-19	0.996896	0	0
COVID-19	0.543433	0	0
COVID-19	0.991135	0	0
COVID-19	0.999951	0	0
COVID-19	0.999968	0	0
COVID-19	0.348722	0.049311	0
COVID-19	0.061619	0	0
COVID-19	0.999443	0	0
COVID-19	0.980482	0	0
COVID-19	0.193596	0	0
COVID-19	0.757678	0.014028	0
COVID-19	0.568957	0.035323	0
COVID-19	0.765062	0.011606	0
COVID-19	0.652659	0.000872	0
COVID-19	0.999489	0	0
COVID-19	0.395679	0	0.034667
COVID-19	0.769393	0	0
COVID-19	0.99758	0	1.95e-05
COVID-19	0.777474	0	0
COVID-19	0.402892	0	0
COVID-19	0.490695	0.009695	0
COVID-19	0.695238	0	0.001711
COVID-19	0.982704	0	0
COVID-19	0.158765	0	0
COVID-19	0.130757	0	0
COVID-19	0.712357	0	0
COVID-19	0.63235	0	0
COVID-19	0.469489	0	0
COVID-19	0.997739	0	0
COVID-19	0.996754	0	0
COVID-19	0.065275	0	0
COVID-19	0.016949	0	0
COVID-19	0.756319	0.006919	0
COVID-19	0.881486	3.24e-05	0
COVID-19	0.990625	0	0
COVID-19	0.889071	0	0
COVID-19	0.938957	0.000871	0
COVID-19	0.939146	0	0
COVID-19	0.762205	0.006287	0
COVID-19	0.999813	0	0
COVID-19	0.049159	0	0
COVID-19	0.505078	0.000292	0
COVID-19	0.597528	0	0
COVID-19	0.76958	0	0
COVID-19	0.93939	0	0
COVID-19	0.650979	0.051866	0
COVID-19	0.999878	0	0
COVID-19	0.795121	0.000435	0.001531
H1N1	0.992663	0	0
H1N1	0.786051	0	0
H1N1	0.991824	0	0
H1N1	0.94726	0	0.011575
H1N1	0.273665	0.000906	0.021153
H1N1	0.198034	0.004102	0.01756
H1N1	0.984724	0	1.41e-05
H1N1	0.95521	0	0
H1N1	0.999986	0	0
H1N1	0.802817	0.000897	0.023918
H1N1	0.994852	0	0.001676
H1N1	0.998045	0	0.000255
H1N1	0.813006	0	0.005351
H1N1	0.929447	0.003978	0.042886
H1N1	0.999865	0	3.01e-05
H1N1	0.920691	0	0
H1N1	0.967509	8.77e-05	0.001227
H1N1	0.257246	0.631946	0
H1N1	0.99864	0.000115	0
H1N1	0.997024	7.12e-05	0
H1N1	0.999771	0	0
H1N1	0.975074	0.000115	0.006528
H1N1	0.999109	0	0.000269
H1N1	0.698333	0	0.009799
H1N1	0.997422	0.000473	0.000172
H1N1	0.993634	0	0
H1N1	0.16049	0	0.01414
H1N1	0.978963	0	2.9e-05
H1N1	0.999276	0	0.000354
H1N1	0.130726	0.001251	0
H1N1	0.407594	0.004185	0
H1N1	0.999369	0.000508	0

## Sheet: Fig3.B
group	Aspergillus	Cladosporium	Penicillium	Cystobasidium	Didymellaceae_unclassified
HealthyControls	0.125391	0.012697	0.016988	0.002551	0.001062
HealthyControls	0.004236	0.051856	0	0	0
HealthyControls	0.014754	0.001268	0.012558	0.000382	0
HealthyControls	0.00416	0.00482	0	0.003995	0.009013
HealthyControls	0.008701	0.001581	0.000799	0.000399	0.000133
HealthyControls	0.264501	0.001999	0.002492	0.003245	0
HealthyControls	0.099935	0.009841	0.005435	0.001362	0.005115
HealthyControls	0.027617	0.001287	0.013432	0	0
HealthyControls	0	0.041297	0.006155	0.006419	0.00715
HealthyControls	0.003248	0.004857	0.002914	0.004929	0.000348
HealthyControls	0.042625	0.002898	0.018429	0.05012	0
HealthyControls	0.001238	0.000403	0.020276	7.2e-05	0
HealthyControls	0.008168	0	0.005773	0	0
HealthyControls	0.016366	0.004883	0.053624	0	0
HealthyControls	0.004187	0.005828	0.052716	0	0
HealthyControls	0.001029	0.000195	0.000348	0	0
HealthyControls	0	0	0	0	0
HealthyControls	0.009683	0.00036	0.000763	0	0
HealthyControls	0.977078	1.41e-05	0.00072	0	0
HealthyControls	0.035909	0.02211	0.002379	0.000381	0
HealthyControls	0.001688	0.000484	0.002266	6.25e-05	0
HealthyControls	0.379897	0.003564	0.005272	0	0.001426
HealthyControls	0.009287	0	0.008833	0	0.001957
HealthyControls	0.411047	0.02732	0.13063	0	0
HealthyControls	0.020743	0.002562	0.003562	0.000493	4.11e-05
HealthyControls	0.010611	0.007572	0.001533	0.00037	0.007298
HealthyControls	0.014152	0.009963	0.027705	0.00352	0
HealthyControls	0.1909	0.00572	0.014835	0	0.000287
HealthyControls	0.20748	0.023636	0.117002	0	0
HealthyControls	0.122133	0.001479	0.002905	0	0
HealthyControls	0.043444	0.001036	0.023491	0.000533	0.004441
HealthyControls	0.235303	1.63e-05	0.025165	0.032599	0.033006
HealthyControls	0.269084	0.008068	0.105093	0	0
HealthyControls	0.427669	0.001852	0.001018	0.000594	0
HealthyControls	0.002503	0.000174	0.000269	0.00122	1.58e-05
HealthyControls	0.064111	0.015515	0.059501	0	0
HealthyControls	0.025224	0.006378	0.057069	0.000962	0
HealthyControls	0.224428	0.129766	0.020268	0	0.100134
HealthyControls	0.093739	0.007166	0.019546	0.004644	0
HealthyControls	0.029187	0.003421	0.000807	0.000698	0
HealthyControls	0.007245	0	0	0.009111	0
HealthyControls	0.004715	0.004534	0.024261	0.00106	0
HealthyControls	0.000482	0.003141	0.000124	1.38e-05	6.89e-05
HealthyControls	0.00091	0.003935	0	5.93e-05	0
HealthyControls	0.025583	0.002641	0.003603	6.77e-05	0.000772
HealthyControls	0.002706	0.003288	0.002008	0.003478	0
COVID-19	0.000107	0.000192	2.13e-05	0.000491	0
COVID-19	0.002269	0.033025	0.062292	0.001418	0.00513
COVID-19	0	0.000366	0.000461	0.000312	0
COVID-19	0.030237	0	0.505873	0	0
COVID-19	0.016465	0.003006	0.014891	3.15e-05	0
COVID-19	0.015816	0.022734	0.018677	0	0
COVID-19	0	0	0	0	0
COVID-19	9.9e-05	7.07e-05	0	4.24e-05	0
COVID-19	1.43e-05	1.43e-05	2.87e-05	1.43e-05	0
COVID-19	0.000341	2.13e-05	4.26e-05	0	0
COVID-19	0.000713	0.002455	0.000247	0.002729	5.49e-05
COVID-19	0.058089	0.011623	0.023595	0.026602	0
COVID-19	0.002539	0.001583	0.003931	0.038119	0
COVID-19	1.37e-05	0.034315	0	0.129608	0
COVID-19	0.026773	0.010339	0.010304	0.11956	0
COVID-19	0.000817	0.004985	0.000429	0.00126	0
COVID-19	0	0.003197	0	0	0
COVID-19	0.001962	0.001434	0.00117	0.001245	0
COVID-19	0	0.010988	0.001987	0	0
COVID-19	0	0.000278	4.18e-05	0.000237	0
COVID-19	0	0.136023	0.048623	0	0
COVID-19	0.000198	0	0.000935	0	0
COVID-19	2.47e-05	0	0	2.47e-05	0
COVID-19	1.62e-05	0	0	0	0
COVID-19	0.004377	0.04596	0.007592	0	0
COVID-19	0.011985	0	0	0	0
COVID-19	0.000433	0	0.000155	0	0
COVID-19	0	0	0.002924	0.000178	0
COVID-19	0	0	0	0	0
COVID-19	0.019361	0.009986	0	0	0
COVID-19	0.067101	0	0.078293	1.39e-05	0
COVID-19	0.040432	0.024159	0	0.024646	0.007196
COVID-19	0.000715	0.003698	0	0.00068	0
COVID-19	1.38e-05	0	0	0	0
COVID-19	0.086819	0	0.047865	0	0
COVID-19	0.007803	0.34802	0	0	0
COVID-19	0.000234	5.85e-05	3.9e-05	0.000117	3.9e-05
COVID-19	0	0	0	0	0
COVID-19	0.077291	0.03795	0	0.198195	0
COVID-19	0.032905	0.038354	0.170893	0	0
COVID-19	0.183954	0	0.00261	0.077446	0.001053
COVID-19	0.003786	0.005606	0.000491	7.22e-05	0.000592
COVID-19	0.020215	0	0	0	0
COVID-19	0.003394	0	0.003181	0.01474	0
COVID-19	0.000151	0.002812	0.000192	0.000809	0
COVID-19	0	0	0	0	0
COVID-19	1.72e-05	0	0	0	0
COVID-19	0	0.000289	0.000136	0	0
COVID-19	0	0	5.69e-05	8.54e-05	0
COVID-19	0	1.46e-05	0	0	0
COVID-19	0.00066	0.00132	0.004086	0	0.000337
COVID-19	0.017388	0.008221	0	0.002426	0
COVID-19	0.001279	0.005505	0.001668	4.86e-05	0.00034
COVID-19	0.002357	0.000733	0.001117	0.000105	0
COVID-19	0.017528	0.018185	0.001527	0.002164	0
COVID-19	0.011805	0.005239	0.004534	0.001382	0
COVID-19	0	0	0	0	0
COVID-19	0	0	0	0.010725	0
COVID-19	0	0	1.44e-05	0	0
COVID-19	0.001984	0.00197	0.000161	0.522697	0
COVID-19	0.063559	0.00846	0.004303	0.02197	0
COVID-19	0.020181	1.37e-05	0.061406	0.113456	0
COVID-19	2.77e-05	0	0.692121	0.005892	0
COVID-19	0.51751	0.025815	0.014499	0	0
COVID-19	0.563329	0	0.044961	0	0
COVID-19	0	0	0	5.24e-05	0
COVID-19	0.016571	0.023607	0.005351	0.001292	0
H1N1	0.012388	0	0	0	0
H1N1	0	0	0	0	0
H1N1	0.001889	0	5.51e-05	0	0
H1N1	0.183673	0.132582	0.007756	0	0.349838
H1N1	0.067238	0.007683	0.004259	0.007669	0.002122
H1N1	0.036208	0.006374	0	0	0
H1N1	0.005101	0.000367	0.00048	5.65e-05	0
H1N1	0.003173	0.000697	0	0	0
H1N1	0	0	1.41e-05	0	2.83e-05
H1N1	0.003799	0	0	0.002348	0
H1N1	0.00127	0	0.000189	0	0
H1N1	0.000467	1.42e-05	7.08e-05	2.83e-05	0
H1N1	0.003166	0.000406	0	0	0
H1N1	0	0	0	0	0
H1N1	1.5e-05	0	0	0	0
H1N1	1.43e-05	1.43e-05	0	0	0
H1N1	0.005173	0.001052	0.001701	0.000158	0
H1N1	0.016373	0.045356	0	0	0
H1N1	0.011012	0.000902	0.000387	0	0
H1N1	0.000327	4.27e-05	0.000114	0	0
H1N1	0	0	0	0	0
H1N1	0.002677	0.00073	0	0.000157	0
H1N1	0.000297	8.48e-05	0	0	0
H1N1	0.016632	0.001322	0.00322	0.00201	1.41e-05
H1N1	0.000387	4.3e-05	0.000107	2.15e-05	0.00015
H1N1	0.000792	0	0	0	0
H1N1	0.006971	0.003021	0	0	0
H1N1	5.8e-05	1.45e-05	0	0	0
H1N1	0	3.08e-05	0	1.54e-05	0
H1N1	0.019639	0.014273	0.01281	0	0
H1N1	0.407473	0	0	0	0
H1N1	0.000526	0.00014	1.75e-05	0	0

## Sheet: Fig3.C
group	Fungi_unclassified	Ascomycota_unclassified		group	Aspergillus_proliferans	Aspergillus_penicillioides	Penicillium_polonicum	Rhodotorula_mucilaginosa	Trebouxia_decolorans		group	Penicillium_sp.	Candida_parapsilosis	Aspergillus_tritici	Wallemia_sebi	Pleosporales_sp.	Helotiales_sp.	Aspergillus_sp.
HealthyControls	0.499912	0.010573		HealthyControls	0.023934	0.09429	0.014584	0.06925	0		HealthyControls	0.001578	0	0.003008	0.000457	0	0	0.002846
HealthyControls	0.923696	1.34e-05		HealthyControls	0.002797	0	0	0	0		HealthyControls	0	0	0	0	0	0	0
HealthyControls	0.040484	0.000777		HealthyControls	0.006204	0.005972	0.011904	0.006504	0		HealthyControls	0.000436	0.01594	0.000232	0	0	0	0.000505
HealthyControls	0.000198	0.014164		HealthyControls	0	0	0	0	0		HealthyControls	0	0.01347	3.3e-05	0	0	0	0.001684
HealthyControls	0.133129	0.000416		HealthyControls	0.00351	0.002845	0.0002	0.0002	0		HealthyControls	4.99e-05	0.000566	0.000183	4.99e-05	0	0	0.002013
HealthyControls	0.120698	0.081296		HealthyControls	0.243235	0.014269	0.000333	0.001463	0		HealthyControls	1.45e-05	0.039981	0	0.253477	0.011458	0	1.45e-05
HealthyControls	0.721906	0.032163		HealthyControls	0.072887	0.014122	0.003002	0.001626	0		HealthyControls	0.000959	0.014177	0.007144	0.000792	0.001293	0	0.003002
HealthyControls	0.778479	0.002574		HealthyControls	0.022619	0.004683	0.00471	0.001123	0		HealthyControls	0.000178	0.00523	0	0	0	0	0.000315
HealthyControls	0.059944	0		HealthyControls	0	0	0.002884	0.016779	0		HealthyControls	0	0.152085	0	0	0	0	0
HealthyControls	0.056891	0.124482		HealthyControls	0.002349	0.000159	0.002871	0.000261	0		HealthyControls	4.35e-05	1.45e-05	0	1.45e-05	0	0	0
HealthyControls	0.03122	0.142623		HealthyControls	0.003683	0.003954	0.013276	0.000485	0		HealthyControls	0.000985	0	0.001485	0	0.000457	0	0
HealthyControls	0.810674	0.000994		HealthyControls	0.000274	8.64e-05	0	4.32e-05	0		HealthyControls	0.00013	4.32e-05	1.44e-05	5.76e-05	0	0	4.32e-05
HealthyControls	0.723724	0.025432		HealthyControls	0.001661	0.004098	0.001052	0.009428	0		HealthyControls	0	0.017873	0.001288	0.002187	0	0	0.000997
HealthyControls	0.027005	0.004697		HealthyControls	0.005241	0.002706	0.001289	0.000601	0		HealthyControls	2.86e-05	0	0.001389	0.000329	0.000659	0	0.001561
HealthyControls	0.264865	0.20182		HealthyControls	0	0	0.04805	0	0		HealthyControls	0.002955	0	8.21e-05	0.00249	0	0	0
HealthyControls	0.473085	0.019343		HealthyControls	0.000765	0.000181	4.17e-05	2.78e-05	0		HealthyControls	0	0	0	1.39e-05	0.000139	0	0
HealthyControls	0.999862	0		HealthyControls	0	0	0	0	0		HealthyControls	0	0	0	0	0	0	0
HealthyControls	0.000748	0.000633		HealthyControls	0.001942	0.004705	0.00036	1.44e-05	0		HealthyControls	0	0	0	7.19e-05	0	0	7.19e-05
HealthyControls	0.003021	0.000748		HealthyControls	0.003529	0.001581	0.000706	0.000127	0		HealthyControls	1.41e-05	0	0.002287	0.000339	4.23e-05	0	0.000438
HealthyControls	0.003299	0.925279		HealthyControls	0.004251	0.029311	0.001824	0	0		HealthyControls	0.000206	0	0.001094	0	0	0	0.000571
HealthyControls	0.993968	0.000406		HealthyControls	0.000828	0.000391	0.001516	0	0		HealthyControls	0.000609	0	0.000219	1.56e-05	0	0	9.38e-05
HealthyControls	0.044801	0.459282		HealthyControls	0.024413	0.116168	0.001203	0.001708	0		HealthyControls	0.000594	0	0.231668	0.001767	0	0	0.003594
HealthyControls	0.074203	0.00773		HealthyControls	0.000634	0.000717	0	0.005705	0		HealthyControls	0.001213	0.001502	0	0	0	0	0.0074
HealthyControls	0.148131	0		HealthyControls	0.058185	0.073548	0.021045	0	0.010785		HealthyControls	0	0	0	0.040491	0	0	0
HealthyControls	0.941853	0.014907		HealthyControls	0.012468	0.002699	0.001699	0.000507	0		HealthyControls	0.000808	0	0.00174	9.59e-05	0.000808	0	0.001877
HealthyControls	0.093186	0.16415		HealthyControls	0.001164	0.008215	0.00126	0.050481	0		HealthyControls	5.48e-05	0.001383	0	0.002136	0.002328	0	0.001082
HealthyControls	0.102887	0.009574		HealthyControls	0.007959	0.006192	0.021359	0.02154	0		HealthyControls	0.006345	0	0	0.011563	0	0	0
HealthyControls	0.719905	0.006791		HealthyControls	0.095202	0.003317	0.001332	0.000131	0		HealthyControls	0.010787	0	0.000993	0	0.001358	0.000261	0.084885
HealthyControls	0.55101	0.016928		HealthyControls	0.020355	0.09026	0.054734	0.003789	0		HealthyControls	0.045427	0	0.06825	0	0.005343	0	0.016551
HealthyControls	0.823358	0.000784		HealthyControls	0.075019	0.043087	0.00196	0.003635	0		HealthyControls	0.000267	0	0	0.001443	0	0	0.001336
HealthyControls	0.00077	0.000178		HealthyControls	0.005817	0.029797	0.01683	0.001569	0		HealthyControls	0.005122	0	0.002694	0.001924	0	0	0.003094
HealthyControls	0.148225	0.328106		HealthyControls	0.011794	0.196441	0	0	0		HealthyControls	0	0.046036	0	0	0	0	0
HealthyControls	0.033392	0.023952		HealthyControls	0.027369	0.167801	0.052665	0	0		HealthyControls	0.001429	0.0818	0.034597	0	0	0	0.007704
HealthyControls	0.01237	0.011352		HealthyControls	0.411694	0.010094	0.00099	0.000339	8.48e-05		HealthyControls	2.83e-05	0.007295	0	0.002318	0	0	0.002672
HealthyControls	0.000998	0.000206		HealthyControls	0.000507	0.001552	1.58e-05	0	0		HealthyControls	0	6.34e-05	9.5e-05	0.000127	0	0	4.75e-05
HealthyControls	0.270066	0.380298		HealthyControls	0.031455	0.012984	0.034594	1.41e-05	0		HealthyControls	0.001287	0.052387	0.004738	0	0.012418	0	0
HealthyControls	0.371863	0.008992		HealthyControls	0.000948	0.000761	0.02949	0.008733	0		HealthyControls	0.004079	0	0	0	0	0	0.000948
HealthyControls	0.077767	0.020464		HealthyControls	0.080987	0.005809	0	0.060187	0		HealthyControls	0.020268	1.4e-05	0	0	0.059081	0	0.060187
HealthyControls	0.128001	0.006895		HealthyControls	0.016041	0.030543	0.006026	0.001339	0		HealthyControls	0.001439	0	0.017978	0	0	0	0.01124
HealthyControls	0.727326	0.000411		HealthyControls	0.009086	0.006349	0.000109	0.009756	0		HealthyControls	0.000698	0.001136	0.011289	0.000123	0.000821	0	0.001409
HealthyControls	0.775229	0.150055		HealthyControls	0	0.005572	0	0.001618	0		HealthyControls	0	0	0	0	0	0	0.000885
HealthyControls	0.267969	0.006027		HealthyControls	0.000767	0.000405	0.015248	0.000767	0		HealthyControls	0.000837	0.002121	6.98e-05	0.002762	0.001018	0	0.002609
HealthyControls	0.97355	0.002769		HealthyControls	0.000482	0	0.000124	1.38e-05	0		HealthyControls	0	0	0	1.38e-05	0.000193	0	0
HealthyControls	0.000672	0.000376		HealthyControls	0	0.000771	0	0.000198	0.000119		HealthyControls	0	0.000257	9.89e-05	0	0	0	1.98e-05
HealthyControls	0.024161	0.056246		HealthyControls	0.008031	0.009358	0.003115	0.000786	0		HealthyControls	0.000393	0.000515	0.005444	0	0	0	0.002032
HealthyControls	0.41691	0.420417		HealthyControls	0	0.002226	0	0.000553	0		HealthyControls	0.002008	0.002226	0.00048	0	0	0	0
COVID-19	0.00143	0.001516		COVID-19	0	0	0	0	0		COVID-19	0	0	0	0	0	0	0
COVID-19	0.019503	0.011915		COVID-19	0	0.001513	0.002742	0.004066	0		COVID-19	0.058509	0.012033	0.000756	0	0	0	0
COVID-19	0.025856	2.71e-05		COVID-19	0	0	9.48e-05	0	0		COVID-19	0.00019	0	0	1.35e-05	0	0	0
COVID-19	0.141846	0.005425		COVID-19	0	0.006816	0.456389	0.009835	0		COVID-19	0.019765	0	0.023421	0.00743	0	0	0
COVID-19	0.058036	6.3e-05		COVID-19	0	0.005226	0	0	0		COVID-19	0	0	0	0	0	0	0
COVID-19	0.471159	0.003906		COVID-19	0	0	0	0	0.003562		COVID-19	0	0	0	0.022514	0	0	0.015816
COVID-19	0.004366	0.000689		COVID-19	0	0	0	0	5.74e-05		COVID-19	0	0	0	0	0.000101	0	0
COVID-19	0.002036	0.00065		COVID-19	0	0	0	0.001117	0		COVID-19	0	8.48e-05	2.83e-05	0	0	0	0
COVID-19	1.43e-05	0		COVID-19	0	0	0	0	0		COVID-19	0	0	0	0	0	0	0
COVID-19	0.00049	0		COVID-19	0	0	4.26e-05	0.000149	0		COVID-19	0	0.000128	0	0	0	0	0
COVID-19	0.000302	0.003744		COVID-19	0.000247	0	0	6.86e-05	0		COVID-19	0.000247	0	0	4.11e-05	4.11e-05	0	0
COVID-19	0.655464	0.008832		COVID-19	0	0.022602	0.023595	0	0.01879		COVID-19	0	0	0	0	0	0	0.011543
COVID-19	0.106142	0.091948		COVID-19	0	0	0	0.019244	0		COVID-19	0	0.006142	0.000955	0	0	0	0.001583
COVID-19	0.072845	0.056571		COVID-19	0	1.37e-05	0	0	0		COVID-19	0	0	0	0	0	0	0
COVID-19	0.196036	0.047468		COVID-19	0	0.026773	0.009151	0	0		COVID-19	0	0	0	0	0	0	0
COVID-19	0.333915	0.578958		COVID-19	0	0	0.000429	0.049366	0		COVID-19	0	0	0	0	0	0	0
COVID-19	0.500595	0.039084		COVID-19	0	0	0	0	0.002048		COVID-19	0	0	0	0.001135	0	0	0
COVID-19	0.123	0.00315		COVID-19	0	0.000321	0	0	0		COVID-19	0	0	0.000189	0	0	0	0.000472
COVID-19	0.797492	0.138084		COVID-19	0	0	0	0.00172	0		COVID-19	0	0	0	0	0	0	0
COVID-19	0.002644	0.100788		COVID-19	0	0	4.18e-05	5.57e-05	0		COVID-19	0	0	0	0	0	0	0
COVID-19	0.328182	0.02181		COVID-19	0	0	0	0	0		COVID-19	0.048623	0	0	0	0	0	0
COVID-19	0.004459	0.039217		COVID-19	0	0	7.19e-05	0	0		COVID-19	0	0	0.000198	0.000108	0	0	0
COVID-19	0	7.41e-05		COVID-19	0	0	0	0	0		COVID-19	0	2.47e-05	0	0	0	0	2.47e-05
COVID-19	3.24e-05	0		COVID-19	0	1.62e-05	0	0	0		COVID-19	0	0	0	0	0	0	0
COVID-19	0.021147	0.002558		COVID-19	0.004377	0	0	0.059091	0		COVID-19	0.007592	0	0	0	0.003871	0	0
COVID-19	0.776738	0.028968		COVID-19	0	0.011985	0	0	0		COVID-19	0	0	0	0.084535	0	0	0
COVID-19	0.000372	6.19e-05		COVID-19	0	0	0.000155	3.1e-05	0		COVID-19	0	0	0.00031	0	0	0	0.000124
COVID-19	0.005151	0.050006		COVID-19	0	0	0	4.45e-05	0		COVID-19	0	0	0	0	0	0	0
COVID-19	0.747566	0.123951		COVID-19	0	0	0	0	0		COVID-19	0	0	0	0	0	0	0
COVID-19	0.152682	0		COVID-19	0.019361	0	0	0	0		COVID-19	0	0	0	0	0	0	0
COVID-19	0.286826	0.040019		COVID-19	0.018936	0	0	0	0		COVID-19	0.078293	0	0.017592	0	0	0	0.030572
COVID-19	0.002489	0.001015		COVID-19	0.010456	0.027365	0	0	0		COVID-19	0	0	0	0.012837	0	0	1.35e-05
COVID-19	0.343782	0.000349		COVID-19	0	0.000715	0	0	0		COVID-19	0	0	0	0	0	0	0
COVID-19	0.000497	0.000152		COVID-19	0	1.38e-05	0	0	0		COVID-19	0	0	0	0	0	0	0
COVID-19	0.502684	0.150717		COVID-19	0	0	0	0	0.034667		COVID-19	0	0	0	0	0	0	0
COVID-19	0.21678	0.004287		COVID-19	0	0	0	0.002275	0		COVID-19	0	0	0	0	0	0	0
COVID-19	0.000644	3.9e-05		COVID-19	0	3.9e-05	3.9e-05	1.95e-05	0		COVID-19	0	0	0.000156	0	3.9e-05	0	0
COVID-19	0.110656	0.018006		COVID-19	0	0	0	0	0		COVID-19	0	0	0	0	0	0	0
COVID-19	0.303682	0.031868		COVID-19	0	0.075981	0	0.033534	0		COVID-19	0	0	0	0	0	0	0.00131
COVID-19	0.454252	0.05194		COVID-19	0	0.014884	0	0	0		COVID-19	0.026678	0	0	0	0	0	0
COVID-19	0.121005	0		COVID-19	0.114886	0.027438	0	0.031277	0		COVID-19	0	0.005703	0.032637	0.002084	0	0	0.002829
COVID-19	0.013481	0.004436		COVID-19	0.001199	0	0.000318	0.000419	0		COVID-19	0.000173	0	0.00091	0	0	0	0
COVID-19	0.224406	0.138514		COVID-19	0	0	0	0	0		COVID-19	0	0	0	0	0	0	0
COVID-19	0.848584	0.057517		COVID-19	0	0	0	0	0		COVID-19	0.003181	0	0	0	0	0	0
COVID-19	0.280125	0.000658		COVID-19	0	0	0.000192	0.000247	0		COVID-19	0	0	0.000137	6.86e-05	0	0	1.37e-05
COVID-19	0.346873	0.63235		COVID-19	0	0	0	0	0		COVID-19	0	0	0	0	0	0	0
COVID-19	0.000431	0.002584		COVID-19	0	0	0	0.01473	0		COVID-19	0	0	0	0	0	0	0
COVID-19	0.002091	0		COVID-19	0	0	0	0	0		COVID-19	0.000136	0	0	0	0	0	0
COVID-19	0.002847	0		COVID-19	0	0	2.85e-05	5.69e-05	0		COVID-19	2.85e-05	0	0	0	0	0	0
COVID-19	0.676279	0.026095		COVID-19	0	0	0	0	0		COVID-19	0	0	0	0	0	0	0
COVID-19	0.944675	0.000154		COVID-19	0.000632	2.81e-05	0.000969	0	0		COVID-19	0.000814	0	0	7.02e-05	0	0	0
COVID-19	0.180412	0.003038		COVID-19	0.013456	0.003932	0	0	0		COVID-19	0	0	0	0	0	0	0
COVID-19	0.113236	0.000356		COVID-19	0.000356	0.000146	0.000648	0.002024	0		COVID-19	0.000162	0	0	0.000939	0.000194	0	0.000291
COVID-19	0.003334	0.031634		COVID-19	0	0	0.000157	0.000209	0		COVID-19	0.000192	0	0	0	0	0	0.002357
COVID-19	0.077379	0.018301		COVID-19	0.002783	0	0	0	0		COVID-19	0	0	0	0	0	0	0.011093
COVID-19	0.038097	0.007824		COVID-19	0.004423	0.004963	0.004506	0	0		COVID-19	2.76e-05	0	0	0.000691	0	0	0.001368
COVID-19	0.031752	0		COVID-19	0	0	0	0.004312	0		COVID-19	0	0	0	0	0	0	0
COVID-19	0.20577	0.018136		COVID-19	0	0	0	0	0		COVID-19	0	0	0	0	0	0	0
COVID-19	0.000129	0		COVID-19	0	0	1.44e-05	0	0		COVID-19	0	0	0	0	0	0	0
COVID-19	0.078459	0.002947		COVID-19	0.001124	1.46e-05	0.000161	0	0		COVID-19	0	0	0.000511	0	0	0	0
COVID-19	0.325779	0.293289		COVID-19	0.005087	0	0	0	0		COVID-19	1.82e-05	0	0.000146	0	0	0	0
COVID-19	0.006201	0.059828		COVID-19	0.020181	0	0	0	0		COVID-19	0	0	0	0	0	0	0
COVID-19	0.17111	0.015874		COVID-19	0	1.39e-05	8.32e-05	0	0		COVID-19	0.692038	0	0	0	0	0	0
COVID-19	0.004101	0		COVID-19	0.01443	0.48095	0.014499	0.004429	0		COVID-19	0	0	0	0	0	0	0.00635
COVID-19	0.184308	0.042475		COVID-19	0	0.563329	0	0	0		COVID-19	0	0	0	0	0	0	0
COVID-19	1.75e-05	0		COVID-19	0	0	0	0	0		COVID-19	0	0	0	0	0	0	0
COVID-19	0.158985	0.725424		COVID-19	0.005674	0	0	0	0		COVID-19	0	0	0.004999	0.001278	0	0	0.003932
H1N1	0.007337	0.010598		H1N1	0.00278	0.001063	0	0	0		H1N1	0	0	0.000306	0	0	0	0.005037
H1N1	0	0		H1N1	0	0	0	0	0		H1N1	0	0.131544	0	0	0	0.012301	0
H1N1	0.007707	0.004219		H1N1	0.000262	0.001131	0	0	0		H1N1	0	2.76e-05	0.000386	0	0	0	5.51e-05
H1N1	0.005151	0.000825		H1N1	0.106798	0.021718	0	0	0.01049		H1N1	0.007756	0	0	0.002648	0.011633	0.002228	0.051742
H1N1	0.606263	0.118587		H1N1	0.030153	0.021196	0.001995	0	0.019286		H1N1	0.000269	0.002604	0	0	0.014786	1.41e-05	0.002886
H1N1	0.032864	0		H1N1	0.006264	0	0	0.001041	0.01756		H1N1	0	1.58e-05	0	0	0.006406	0.005885	0.010113
H1N1	0.014866	0.000212		H1N1	0.000254	0.004268	0.000268	1.41e-05	1.41e-05		H1N1	2.83e-05	0	0.000113	0	0	0	0
H1N1	0.042371	0.000441		H1N1	0.001138	0.001978	0	0	0		H1N1	0	0	0	0	0	0	0
H1N1	0	0		H1N1	0	0	1.41e-05	0	0		H1N1	0	0	0	0	0	0	0
H1N1	0.143029	0.006929		H1N1	0.003799	0	0	0.012369	0.022601		H1N1	0	0	0	0	0	0.00376	0
H1N1	0.000824	0.002865		H1N1	0.000378	0.000568	0.000149	0	0.001676		H1N1	4.05e-05	0	0	0	0.00054	0	0
H1N1	0.00085	0		H1N1	0	1.42e-05	7.08e-05	0	0.000198		H1N1	0	0	0	0	0.000127	0.000156	0.000453
H1N1	0.001765	0.001177		H1N1	0	0.002312	0	0	0.005351		H1N1	0	0.108907	0	0	0.002087	0.000799	0.000827
H1N1	0.005365	0.002955		H1N1	0	0	0	1.65e-05	0.039601		H1N1	0	0	0	0	0.004837	0.003995	0
H1N1	0	0		H1N1	1.5e-05	0	0	0	3.01e-05		H1N1	0	0	0	0	3.01e-05	1.5e-05	0
H1N1	0.025842	0.051884		H1N1	0	1.43e-05	0	0.000713	0		H1N1	0	1.43e-05	0	0	0	0	0
H1N1	0.000807	0.001631		H1N1	0.000473	0.001683	0.00149	0.00014	0		H1N1	3.51e-05	0.00014	0.00014	0.000245	0	0	0.000123
H1N1	0.016509	0.000253		H1N1	0.011441	0.004931	0	0.004171	0		H1N1	0	0	0	0	0.042783	0.009024	0
H1N1	0.0001	7.16e-05		H1N1	0	0.010998	0.000387	0	0		H1N1	0	0.000473	0	0	0	0	0
H1N1	0.002036	8.54e-05		H1N1	0	0.000171	1.42e-05	1.42e-05	0		H1N1	0	0.000128	4.27e-05	5.7e-05	0	0	0
H1N1	4.92e-05	1.64e-05		H1N1	0	0	0	0	0		H1N1	0	0.024485	0	0	0	0	0
H1N1	0.011754	0.00073		H1N1	0.000243	0.001374	0	0	0.005884		H1N1	0	0	0.000129	0	0.002248	0	0.000931
H1N1	4.24e-05	4.24e-05		H1N1	7.07e-05	0.000226	0	0	0.000269		H1N1	0	0.015621	0	0	0.000141	0	0
H1N1	0.218901	0.003529		H1N1	1.41e-05	0	0	0.001715	0.009012		H1N1	0	0.141773	0.000127	0	0.002742	0.001097	0
H1N1	0.000193	0.030552		H1N1	6.45e-05	0.00015	0.000107	2.15e-05	0.000172		H1N1	0	6.45e-05	0	0	6.45e-05	0	0
H1N1	0.005199	0		H1N1	0.000792	0	0	0	0		H1N1	0	0	0	0	0.001626	0.003114	0
H1N1	0.625429	0.000631		H1N1	0	0.006971	0	0.158764	0.01414		H1N1	0	0	0	0	0	0	0
H1N1	0.000101	0		H1N1	2.9e-05	0	0	0	2.9e-05		H1N1	0	0	0	0	4.35e-05	0	2.9e-05
H1N1	4.62e-05	4.62e-05		H1N1	0	0	0	7.7e-05	0.000354		H1N1	0	1.54e-05	0	0	9.25e-05	1.54e-05	0
H1N1	0.818459	0.003817		H1N1	0.004157	0.012407	0.006278	0	0		H1N1	0.001548	0	0.0014	0	0	0	2.12e-05
H1N1	0.035205	1.73e-05		H1N1	0.301148	0.106325	0	0	0		H1N1	0	0	0	0	0	0	0
H1N1	8.77e-05	1.75e-05		H1N1	0.000175	0.000281	0	0	0		H1N1	0	0	5.26e-05	0	0	0	0

[truncated: 24 more sheets: Fig3.D, Fig3.E, Fig4.A, Fig4.B, Fig5.A, Fig5.B, Fig5.C, Fig5.D, Supplementary Fig1.A, Supplementary Fig1.B, Supplementary Fig1.C, Supplementary Fig1.D, Supplementary Fig2.A, Supplementary Fig2.B, Supplementary Fig2.C, Supplementary Fig2.D, Supplementary Fig3.A, Supplementary Fig3.B, Supplementary Fig3.C, Supplementary Fig3.D …]
